# Supplementary material for: Chemical Composition, Antioxidant Activities, Antidepressant Effect, and Lipid Peroxidation of Peruvian Blueberry: Molecular Docking Studies on Targets Involved in Oxidative Stress and Depression
Source: Plants (Basel). 2024 Jun 14;13(12):1643. doi: 10.3390/plants13121643 (PMC11207408; doi:10.3390/plants13121643)
Supplement: Supplementary file 1 [file plants-13-01643-s001.zip]

Archive with 1 entries (1 files):
- plants-3015746-supplementary.pdf
